# Supplementary material for: Neoboletusantillanus sp. nov. (Boletaceae), first report of a red-pored bolete from the Dominican Republic and insights on the genus Neoboletus
Source: MycoKeys. 2019 Mar 29;49:73–97. doi: 10.3897/mycokeys.49.33185 (PMC6477853; doi:10.3897/mycokeys.49.33185)
Supplement: XML Treatment for Neoboletus antillanus [file mycokeys.49.33185-treatment1.xml]

<!DOCTYPE tp:taxon-treatment
  PUBLIC "-//TaxonX//DTD Taxonomic Treatment Publishing DTD v0 20100105//EN" "tax-treatment-NSO.dtd">
<tp:taxon-treatment xmlns:tp="http://www.plazi.org/taxpub"><tp:treatment-meta><kwd-group><label>Taxon classification</label><kwd><named-content xmlns:xlink="http://www.w3.org/1999/xlink" content-type="kingdom">Fungi</named-content></kwd><kwd><named-content xmlns:xlink="http://www.w3.org/1999/xlink" content-type="order">Boletales</named-content></kwd><kwd><named-content xmlns:xlink="http://www.w3.org/1999/xlink" content-type="family">Boletaceae</named-content></kwd></kwd-group><mixed-citation publication-type="journal"><person-group><name><surname>Gelardi</surname><given-names>Matteo</given-names></name><name><surname>Angelini</surname><given-names>Claudio</given-names></name><name><surname>Costanzo</surname><given-names>Federica</given-names></name><name><surname>Dovana</surname><given-names>Francesco</given-names></name><name><surname>Ortiz-Santana</surname><given-names>Beatriz</given-names></name><name><surname>Vizzini</surname><given-names>Alfredo</given-names></name></person-group><article-title><italic><tp:taxon-name><tp:taxon-name-part taxon-name-part-type="genus" reg="Neoboletus">Neoboletus</tp:taxon-name-part><tp:taxon-name-part taxon-name-part-type="species" reg="antillanus">antillanus</tp:taxon-name-part></tp:taxon-name></italic> sp. nov. (<tp:taxon-name><tp:taxon-name-part taxon-name-part-type="family">Boletaceae</tp:taxon-name-part></tp:taxon-name>), first report of a red-pored bolete from the Dominican Republic and insights on the genus <italic><tp:taxon-name><tp:taxon-name-part taxon-name-part-type="genus" reg="Neoboletus">Neoboletus</tp:taxon-name-part></tp:taxon-name></italic></article-title><source>MycoKeys</source><day>29</day><month>3</month><year>2019</year><volume>49</volume><fpage>73</fpage><lpage>97</lpage><pub-id pub-id-type="doi">10.3897/mycokeys.49.33185</pub-id></mixed-citation></tp:treatment-meta><tp:nomenclature><tp:taxon-name>
              <tp:taxon-name-part taxon-name-part-type="genus" reg="Neoboletus">Neoboletus</tp:taxon-name-part>
              <tp:taxon-name-part taxon-name-part-type="species" reg="antillanus">antillanus</tp:taxon-name-part>
              <object-id xmlns:xlink="http://www.w3.org/1999/xlink" content-type="mycobank" xlink:type="simple">MB829549</object-id>
            </tp:taxon-name><tp:taxon-authority>Angelini, Gelardi, Costanzo &amp; Vizzini</tp:taxon-authority><tp:taxon-status xmlns:xlink="http://www.w3.org/1999/xlink" xlink:type="simple">sp. nov.</tp:taxon-status><xref ref-type="fig" rid="F3">Figs 3</xref><xref ref-type="fig" rid="F4">, 4</xref></tp:nomenclature><tp:treatment-sec sec-type="etymology" id="SECID0E6AAG"><title>Etymology.</title><p>the specific epithet <italic><tp:taxon-name><tp:taxon-name-part taxon-name-part-type="genus" reg="Neoboletus"/><tp:taxon-name-part taxon-name-part-type="species" reg="antillanus">antillanus</tp:taxon-name-part></tp:taxon-name></italic> (Latin) refers to the occurrence of the species in the Antilles islands of the Caribbean.</p></tp:treatment-sec><tp:treatment-sec sec-type="Original diagnosis" id="SECID0EPBAG"><title>Original diagnosis.</title><p><tp:taxon-name><tp:taxon-name-part taxon-name-part-type="genus" reg="Basidiomes">Basidiomes</tp:taxon-name-part></tp:taxon-name> stipitate-pileate with tubular hymenophore characterized by medium-small size, pinkish red to reddish pileus surface, orange-red pores, <!--PageBreak -->reddish orange to purple-red punctuations on a yellow stipe surface, golden yellow strigosity at the stipe base, yellow context, tissues bruising dark blue when injured or exposed, ellipsoid-fusiform, smooth basidiospores, ixocutis pileipellis consisting of gelatinized, repent filamentous hyphae and occurrence in neotropical lowland mixed <!--PageBreak -->broadleaved forests in putative <abbrev xmlns:xlink="http://www.w3.org/1999/xlink" xlink:title="ectomycorrhizal" id="ABBRID0E6BAG" xlink:type="simple">ECM</abbrev> association with host species (<italic><tp:taxon-name><tp:taxon-name-part taxon-name-part-type="genus" reg="Coccoloba">Coccoloba</tp:taxon-name-part><tp:taxon-name-part taxon-name-part-type="species" reg="uvifera">uvifera</tp:taxon-name-part></tp:taxon-name></italic>) other than <tp:taxon-name><tp:taxon-name-part taxon-name-part-type="family">Fagaceae</tp:taxon-name-part></tp:taxon-name> and <tp:taxon-name><tp:taxon-name-part taxon-name-part-type="family">Pinaceae</tp:taxon-name-part></tp:taxon-name>.</p></tp:treatment-sec><tp:treatment-sec sec-type="Holotypus" id="SECID0EYCAG"><title>Holotypus.</title><p>DOMINICAN REPUBLIC, Municipality of Sousa, Puerto Plata Province, Loc. Cemetery, <named-content xmlns:xlink="http://www.w3.org/1999/xlink" content-type="dwc:verbatimCoordinates" xlink:type="simple"><named-content content-type="geo-json" specific-use="{&#34;type&#34;:&#34;Point&#34;,&#34;coordinates&#34;:[-70.539167,19.744444]}" id="NCID0EBDAG" xlink:type="simple">19°44'40"N, 70°32'21"W</named-content></named-content>, 100 m a.s.l., 14 Dec 2014, C. Angelini (JBSD127417; <italic>isotypus</italic> ANGE434 and MG719).</p><p><italic><tp:taxon-name><tp:taxon-name-part taxon-name-part-type="genus" reg="Basidiomes">Basidiomes</tp:taxon-name-part></tp:taxon-name></italic> medium-small (Fig. <xref ref-type="fig" rid="F3">3</xref>). <italic>Ontogenetic development</italic> gymnocarpic. <italic>Pileus</italic> (3.0) 3.5–7.5 (8.0) cm broad, at first hemispherical then persistenly convex and finally broadly pulvinate-flattened, sometimes slightly depressed at centre, regularly to hardly unevenly shaped, moderately fleshy, firm at the beginning but progressively softer with age, flabby in old basidiomes; margin steady to faintly wavy-lobed, initially involute then curved downwards, extending beyond the tubes up to 1 mm; surface matt, dry but slightly greasy with moist weather, very finely tomentose, not cracked; cuticle somewhat variable in color, ranging from wine red, dark red or reddish pink to pastel pink (Pomegranate Purple, pl. XII; Spinel Red, pl. XXVI; Pinkish Vinaceous, pl. XXVII; Carmine, Eosine Pink, Geranium Pink, Rose Doree, pl. I; Alizarine Pink, Jasper Pink, Old Rose, pl. XIII), gradually fading with age and becoming pinkish cream to pale ochraceous pink (Flesh Pink, pl. XIII; Pale Ochraceous-Salmon, Pale Ochraceous-Buff, Light Buff, Light Ochraceous-Buff, Warm Buff, pl. XV) with olive-brown to brownish shades (Dresden Brown, pl. XV; Olive Lake, pl. XVI; Light Yellowish Olive, Buffy Olive, pl. XXX) tending to progressively spread from the center towards the peripheral zone; slowly bluing (Methy Green, Sea Green, Prussian Green, pl. XIX; Motmot Blue, Capri Blue, pl. XX) on handling or when injured; subcuticular layer cream-yellowish (Citrine Yellow, pl. XVI). <italic>Tubes</italic> at first thin then increasingly broader and as long as or slightly longer than the thickness of the pileus context at maturity (up to 1.0 cm long), adnate but soon deeply depressed around the stipe apex, occasionally subdecurrent, bright yellow (Lemon Chrome, pl. IV) to olive-yellow (Yellowish Citrine, pl. XVI), turning blue (Prussian Green, Duck Green, Invisible Green, pl. XIX) when cut and eventually fading to drab yellowish (Aniline Yellow, Pyrite Yellow, pl. IV). <italic>Pores</italic> initially forming a concave then flat surface, at first small then gradually wider (up to 1 mm in diam.), simple, roundish to barely angular at maturity, at first bright orange-red to orange (Scarlet Red, Scarlet, pl. I) although concolorous with the tubes (Lemon Chrome, pl. IV) towards the margin, soon becoming yellowish orange (Flame Scarlet, Orange Chrome, pl. II) and finally yellowish olive (Yellowish Citrine, pl. XVI) with very pale orange hues (Orange, pl. III), quickly and intensely turning blue (Prussian Green, Duck Green, Invisible Green, pl. XIX) on bruising or when injured. <italic>Stipe</italic> (3.5) 4.0–9.0 (9.5) × (1.0) 1.5–2.0 (2.5) cm, longer than or as long as the pileus diameter at maturity, central to slightly off-center, solid, firm, dry, straight or curved, at first ventricose-fusiform, later cylindrical but either sligthly swollen towards the base to decidedly clavate or tapering downwards, not to barely rooting, evelate; surface at the apex or in the upper third usually smooth to occasionally very faintly reticulate due to the sub-decurrence of the hymenophore in some specimens and bright yellow (Lemon Chrome, pl. IV) to lemon yellow (Strontian Yellow, pl. XVI), elsewhere showing a fine, purple-red, dark red to orange-red (Indian Lake, pl. XXVI; Amaranth Purple, pl. <!--PageBreak -->XII; Carmine, Scarlet Red, pl. I) punctuation (Fig. <xref ref-type="fig" rid="F2">2d</xref>) partly hiding the bright yellow (Lemon Chrome, pl. IV) ground color; the base is typically wrapped by a conspicuous golden yellow to brownish yellow strigosity (Fig. <xref ref-type="fig" rid="F2">2d</xref>) (Raw Sienna, pl. III; Yellow Ocher, pl. XV); bruising greenish blue (Light Blue Green, Blue Green, Forest Green, pl. XVII) throughout when pressed; <italic>basal mycelium</italic> golden yellow (Raw Sienna, pl. III; Yellow Ocher, pl. XV). <italic>Context</italic> firm when young, later soft textured and eventually flabby in the pileus (up to 1.0 cm thick in the central zone), a little more fibrous in the stipe, lemon yellow (Strontian Yellow, pl. XVI) throughout, usually with purple-brown (Indian Lake, pl. XXVI; Amaranth Purple, pl. XII) spots in the stipe, especially at the extreme base; turning blue (Methy Green, Sea Green, Prussian Green, pl. XIX; Motmot Blue, Capri Blue, pl. XX) more or less evenly when exposed to air and finally fading to drab yellowish (Aniline Yellow, Pyrite Yellow, pl. IV); subhymenophoral layer lemon yellow (Strontian Yellow, pl. XVI). <italic>Odour</italic> and <italic>taste</italic> not distinctive. <italic>Spore-print</italic> not obtained but likely olive-brown.</p><fig id="F3" position="float" orientation="portrait"><label>Figure 3.</label><caption><p><italic><tp:taxon-name><tp:taxon-name-part taxon-name-part-type="genus" reg="Neoboletus">Neoboletus</tp:taxon-name-part><tp:taxon-name-part taxon-name-part-type="species" reg="antillanus">antillanus</tp:taxon-name-part></tp:taxon-name></italic>. Basidiomata in situ. <bold>a</bold> JBSD127416 <bold>b</bold> JBSD127417 (holotype) <bold>c, d</bold> JBSD127418. Scale bars: 1 cm. Photos by C. Angelini.</p></caption><graphic xmlns:xlink="http://www.w3.org/1999/xlink" xlink:href="mycokeys-49-073-g003.jpg" position="float" orientation="portrait" xlink:type="simple" id="oo_278643.jpg"/></fig><p><italic>Basidiospores</italic> [102/5/3] (8.8) 11.1 ± 0.78 (12.7) × (4.1) 4.9 ± 0.26 (6) μm, Q= (1.85) 1.96–2.54 (2.57), Qm= 2.24 ± 0.12, V= 143 ± 23 μm³, inequilateral, ellipsoid-fusiform to ellipsoid in side view, ellipsoid in face view, smooth, apex rounded, with a short apiculus and with a shallow suprahilar depression, moderately thick-walled (0.5–0.9 μm), honey yellow colored in water and 5% <abbrev xmlns:xlink="http://www.w3.org/1999/xlink" xlink:title="potassium hydroxide" id="ABBRID0EUFAG" xlink:type="simple">KOH</abbrev>, having one or two large <!--PageBreak -->oil droplets when mature, rarely pluri-guttulate, inamyloid to very faintly dextrinoid, acyanophilic and with an ortochromatic to very faint metachromatic reaction (Fig. <xref ref-type="fig" rid="F4">4a</xref>). <italic>Basidia</italic> 24–48 × 10–13 μm (n= 26), cylindrical-clavate to clavate, moderately thick-walled (0.5–0.8 μm), predominantly 4-spored but also 1- or 2-spored, usually bearing relatively short sterigmata (2–6 μm), hyaline to pale yellowish and containing straw-yellow oil guttules in water and 5% <abbrev xmlns:xlink="http://www.w3.org/1999/xlink" xlink:title="potassium hydroxide" id="ABBRID0EAGAG" xlink:type="simple">KOH</abbrev>, bright yellow (inamyloid) in Melzer’s, without basal clamps (Fig. <xref ref-type="fig" rid="F4">4b</xref>); basidioles subcylindrical to faintly clavate, similar in size to basidia. <italic>Cheilocystidia</italic> (19) 21–56 × 4–9 (11) μm (n= 23), very common, moderately slender, projecting straight to sometimes flexuous, irregularly cylindrical or cylindrical-fusiform, fusiform to narrowly lageniform, showing a narrow and long neck, with rounded to subacute tip, smooth, moderately thin- to slightly thick-walled (0.3–0.9 μm), hyaline to pale yellowish in water and 5% <abbrev xmlns:xlink="http://www.w3.org/1999/xlink" xlink:title="potassium hydroxide" id="ABBRID0EKGAG" xlink:type="simple">KOH</abbrev>, bright yellow (inamyloid) in Melzer’s, without epiparietal encrustations (Fig. <xref ref-type="fig" rid="F4">4d</xref>). <italic>Pleurocystidia</italic> (41) 44–55 × 5–11 μm (n= 14), uncommon, shape, color and chemical reactions similar to but <!--PageBreak -->usually longer than cheilocystidia (Fig. <xref ref-type="fig" rid="F4">4d</xref>). <italic>Pseudocystidia</italic> not recorded. <italic>Pileipellis</italic> (Fig. <xref ref-type="fig" rid="F4">4e</xref>) an ixocutis consisting of strongly interwoven, elongated, filamentous and sinuous, frequently branched, repent to occasionally erect hyphae heavily embedded in gelatinous matter; terminal elements 20–72 × 3–9 μm, long and slender, cylindrical, apex pointed, moderately thick-walled (up to 1 μm), pale yellow to golden yellow in water and 5% <abbrev xmlns:xlink="http://www.w3.org/1999/xlink" xlink:title="potassium hydroxide" id="ABBRID0ECHAG" xlink:type="simple">KOH</abbrev>, inamyloid in Melzer’s, smooth to sometimes ornamented by a subtle zebra-like epiparietal encrustation; subterminal elements similar in shape, size and color to terminal elements. <italic>Stipitipellis</italic> a texture of slender, parallel to subparallel and longitudinally running, smooth-walled, adpressed hyphae, 3–11 μm wide, hyaline to yellowish in water and 5% <abbrev xmlns:xlink="http://www.w3.org/1999/xlink" xlink:title="potassium hydroxide" id="ABBRID0EIHAG" xlink:type="simple">KOH</abbrev>; the stipe apex covered by a well-developed caulohymenial layer consisting of sterile clavate caulobasidioles, abundant, predominantly 4- or 2-spored, fertile caulobasidia and projecting, irregularly cylindrical or cylindrical-fusiform, ventricose-fusiform to fusiform, sublageniform to rarely short mucronate <italic>caulocystidia</italic> (Fig. <xref ref-type="fig" rid="F4">4c</xref>) similar in shape and color to but slightly broader than hymenial cystidia, (23) 25–45 (54) × 5–13 (15) μm (n= 16), having a wall up to 0.8 μm thick. <italic>Lateral stipe stratum</italic> under the caulohymenium present and well differentiated from the stipe trama, of the “boletoid type”, at the stipe apex a (20) 30–40 (50) μm thick layer consisting of divergent, inclined and running towards the external surface, loosely intermingled and branched hyphae remaining separate and embedded in a gelatinous substance. <italic>Stipe-trama</italic> composed of densely arranged, subparallel to moderately interwoven, frequently septate, cylindrical to filamentous, smooth, inamyloid hyphae, 4–13 μm broad. <italic>Basal tomentum hairs</italic> 40–150 μm thick, consisting of tightly adpressed, parallel to subparallel, septate, filamentous, occasionally branched, relatively thick-walled (up to 0.8 μm) hyphae, 2–5.5 μm wide, terminal elements with blunt apex, pale yellow to honey yellow in water and 5 % <abbrev xmlns:xlink="http://www.w3.org/1999/xlink" xlink:title="potassium hydroxide" id="ABBRID0EYHAG" xlink:type="simple">KOH</abbrev>. <italic>Hymenophoral trama</italic> bilateral divergent of the “<italic>Boletus</italic>-type”, with slightly to strongly divergent, recurved-arcuate and loosely arranged, often branched, restricted at septa, gelatinous hyphae (lateral strata hyphae in transversal section not touching each other, (2) 4–8 (10) μm apart, 3–13 μm broad), hyaline to very pale yellowish in water and 5% <abbrev xmlns:xlink="http://www.w3.org/1999/xlink" xlink:title="potassium hydroxide" id="ABBRID0EAIAG" xlink:type="simple">KOH</abbrev>, inamyloid in Melzer’s; lateral strata (20) 30–50 (60) μm thick, mediostratum (20) 30–60 (70) µm thick, axially arranged, consisting of a tightly adpressed, non-gelatinous bundle of hyphae, 3–10 µm broad; in Congo Red the mediostratum is darker than the lateral strata. <italic>Thromboplerous hyphae</italic> (= oleiferous hyphae sensu <xref ref-type="bibr" rid="B24">Clémençon 2004</xref>) very common and particularly frequent in the hymenophore, golden yellow in 5% <abbrev xmlns:xlink="http://www.w3.org/1999/xlink" xlink:title="potassium hydroxide" id="ABBRID0EKIAG" xlink:type="simple">KOH</abbrev>. <italic>Clamp-connections</italic> absent everywhere. <italic>Hyphal system</italic> monomitic.</p><fig id="F4" position="float" orientation="portrait"><label>Figure 4.</label><caption><p><italic><tp:taxon-name><tp:taxon-name-part taxon-name-part-type="genus" reg="Neoboletus">Neoboletus</tp:taxon-name-part><tp:taxon-name-part taxon-name-part-type="species" reg="antillanus">antillanus</tp:taxon-name-part></tp:taxon-name></italic>. Micromorphological features (JBSD127417) <bold>a</bold> Basidiospores <bold>b</bold> Basidia <bold>c</bold> Caulocystidia <bold>d</bold> Cheilo- and pleurocystidia <bold>e</bold> Elements of the pileipellis. Scale bars: 10 μm (<bold>a–d</bold>); 20 μm (<bold>e</bold>). Drawings by F. Costanzo.</p></caption><graphic xmlns:xlink="http://www.w3.org/1999/xlink" xlink:href="mycokeys-49-073-g004.jpg" position="float" orientation="portrait" xlink:type="simple" id="oo_278644.jpg"/></fig></tp:treatment-sec><tp:treatment-sec sec-type="ecology" id="SECID0EYJAG"><title>Ecology.</title><p>solitary to gregarious, growing on limestone among litter in a seasonally dry and moist anthropised lowland mixed stand under a large array of neotropical broadleaved trees, including <italic><tp:taxon-name><tp:taxon-name-part taxon-name-part-type="genus" reg="Coccoloba">Coccoloba</tp:taxon-name-part><tp:taxon-name-part taxon-name-part-type="species" reg="uvifera">uvifera</tp:taxon-name-part></tp:taxon-name></italic>, which represents its probable <abbrev xmlns:xlink="http://www.w3.org/1999/xlink" xlink:title="ectomycorrhizal" id="ABBRID0EJKAG" xlink:type="simple">ECM</abbrev> host tree. See <xref ref-type="bibr" rid="B90">Parra et al. (2018)</xref> for further details on vegetation.</p></tp:treatment-sec><tp:treatment-sec sec-type="Edibility" id="SECID0ERKAG"><title>Edibility.</title><p>Unknown.</p></tp:treatment-sec><tp:treatment-sec sec-type="material" id="SECID0EWKAG"><title>Examined material.</title><p>DOMINICAN REPUBLIC, Municipality of Sousa, in Puerto Plata Province, Loc. Cemetery, <named-content xmlns:xlink="http://www.w3.org/1999/xlink" content-type="dwc:verbatimCoordinates" xlink:type="simple"><named-content content-type="geo-json" specific-use="{&#34;type&#34;:&#34;Point&#34;,&#34;coordinates&#34;:[-70.539167,19.744444]}" id="NCID0E6KAG" xlink:type="simple">19°44'40"N, 70°32'21"W</named-content></named-content>, 100 m a.s.l., a single middle-aged specimen, 03 Dec 2014, C. Angelini (JBSD127416, ANGE425 <!--PageBreak -->and MG718); same loc., two young to mature specimens, 14 Dec 2014, C. Angelini (JBSD127417, Holotype, ANGE434 and MG719, Duplo); same loc., several dozens of specimens, most of which heavily parasitized by <italic><tp:taxon-name><tp:taxon-name-part taxon-name-part-type="genus" reg="Hypomyces">Hypomyces</tp:taxon-name-part></tp:taxon-name></italic> sp., 01 Dec 2017, C. Angelini (JBSD127418, ANGE958 and MG720).</p></tp:treatment-sec><tp:treatment-sec sec-type="distribution" id="SECID0EMLAG"><title>Known distribution.</title><p>Presently only known from the type locality in the Dominican Republic (Greater Antilles, Caribbean).</p></tp:treatment-sec><tp:treatment-sec><!--Section generated to contain objects referenced in tp:taxon-treatment.--><fig id="F2" position="float" orientation="portrait"><label>Figure 2.</label><caption><p>Bayesian phylogram obtained from the nrITS sequence alignment of <italic><tp:taxon-name><tp:taxon-name-part taxon-name-part-type="genus" reg="Neoboletus">Neoboletus</tp:taxon-name-part></tp:taxon-name></italic> species. <italic><tp:taxon-name><tp:taxon-name-part taxon-name-part-type="genus" reg="Costatisporus">Costatisporus</tp:taxon-name-part><tp:taxon-name-part taxon-name-part-type="species" reg="cyanescens">cyanescens</tp:taxon-name-part></tp:taxon-name></italic> was used as outgroup taxon. Values for clades that are supported in either the Bayesian (posterior probabilities, <abbrev xmlns:xlink="http://www.w3.org/1999/xlink" xlink:title="posterior probabilities" id="ABBRID0EVWAE" xlink:type="simple">BPP</abbrev>) and Maximum likelihood (<abbrev xmlns:xlink="http://www.w3.org/1999/xlink" xlink:title="Maximum likelihood" id="ABBRID0EZWAE" xlink:type="simple">ML</abbrev> bootstrap percentage, <abbrev xmlns:xlink="http://www.w3.org/1999/xlink" xlink:title="ML bootstrap percentage" id="ABBRID0E4WAE" xlink:type="simple">MLB</abbrev>) analyses are indicated. <abbrev xmlns:xlink="http://www.w3.org/1999/xlink" xlink:title="posterior probabilities" id="ABBRID0EBXAE" xlink:type="simple">BPP</abbrev> ≥ 0.95 and <abbrev xmlns:xlink="http://www.w3.org/1999/xlink" xlink:title="ML bootstrap percentage" id="ABBRID0EFXAE" xlink:type="simple">MLB</abbrev> ≥ 70% are given above clade branches. Newly sequenced collections are boldfaced in blue. For each collection, the specific epithet (as present in GenBank), the herbarium code, GenBank accession number of the nrITS sequence and geographical origin (country) are reported.</p></caption><graphic xmlns:xlink="http://www.w3.org/1999/xlink" xlink:href="mycokeys-49-073-g002.jpg" position="float" orientation="portrait" xlink:type="simple" id="oo_278642.jpg"/></fig></tp:treatment-sec><ref-list><ref id="B24"><mixed-citation xmlns:xlink="http://www.w3.org/1999/xlink" xlink:type="simple"><person-group><name name-style="western"><surname>Clémençon</surname><given-names>H</given-names></name></person-group> (<year>2004</year>) <article-title>Cytology and plectology of the <tp:taxon-name><tp:taxon-name-part taxon-name-part-type="class">Hymenomycetes</tp:taxon-name-part></tp:taxon-name>.</article-title><source>Bibliotheca Mycologica</source><volume>199</volume>: <fpage>1</fpage>–<lpage>488</lpage>.</mixed-citation></ref><ref id="B90"><mixed-citation xmlns:xlink="http://www.w3.org/1999/xlink" xlink:type="simple"><person-group><name name-style="western"><surname>Parra</surname><given-names>AL</given-names></name><name name-style="western"><surname>Angelini</surname><given-names>C</given-names></name><name name-style="western"><surname>Ortiz-Santana</surname><given-names>B</given-names></name><name name-style="western"><surname>Mata</surname><given-names>G</given-names></name><name name-style="western"><surname>Billette</surname><given-names>C</given-names></name><name name-style="western"><surname>Rojo</surname><given-names>C</given-names></name><name name-style="western"><surname>Chen</surname><given-names>J</given-names></name><name name-style="western"><surname>Callac</surname><given-names>P</given-names></name></person-group> (<year>2018</year>) <article-title>The genus <italic><tp:taxon-name><tp:taxon-name-part taxon-name-part-type="genus">Agaricus</tp:taxon-name-part></tp:taxon-name></italic> in the Caribbean. Nine new taxa mostly based on collections from the Dominican Republic.</article-title><source>Phytotaxa</source><volume>345</volume>(<issue>3</issue>): <fpage>219</fpage>–<lpage>271</lpage>. <ext-link xlink:type="simple" ext-link-type="doi" xlink:href="10.11646/phytotaxa.345.3.2">https://doi.org/10.11646/phytotaxa.345.3.2</ext-link></mixed-citation></ref></ref-list></tp:taxon-treatment>
